# Supplementary material for: Antioxidant, Anti-α-Glucosidase, Anti-Tyrosinase, and Anti-Acetylcholinesterase Components from Stem of Rhamnus formosana with Molecular Docking Study
Source: Antioxidants (Basel). 2024 Dec 24;14(1):8. doi: 10.3390/antiox14010008 (PMC11761247; doi:10.3390/antiox14010008)
Supplement: Supplementary file 1 [file antioxidants-14-00008-s001.zip]

Archive with 1 entries (1 files):
- antioxidants-3320205-supplementary.pdf
